# Supplementary material for: Tbps wide-field parallel optical wireless communications based on a metasurface beam splitter
Source: Nat Commun. 2024 Sep 5;15:7744. doi: 10.1038/s41467-024-52056-4 (PMC11374787; doi:10.1038/s41467-024-52056-4)
Supplement: Supplementary file 7 — Source Data [file 41467_2024_52056_MOESM7_ESM.zip]

Archive with 5 entries (5 files):
- fig1.xlsx
- fig2.xlsx
- fig3.xlsx
- fig5.xlsx
- fig6.xlsx
