# Supplementary material for: Tbps wide-field parallel optical wireless communications based on a metasurface beam splitter
Source: Nat Commun. 2024 Sep 5;15:7744. doi: 10.1038/s41467-024-52056-4 (PMC11374787; doi:10.1038/s41467-024-52056-4)
Supplement: Supplementary file 7 — Source Data [file 41467_2024_52056_MOESM7_ESM.zip › fig1.xlsx]

## Sheet: fig1c
Index of meta atoms	Diamater	Transmittance	Phase(rad)
1	0.696	0.995594	0.405589
2	0.328	0.929383	0.806042
3	0.334	0.936215	1.13834
4	0.342	0.951517	1.61177
5	0.348	0.967067	1.96612
6	0.356	0.972443	2.39984
7	0.362	0.978214	2.7142
8	0.372	0.972776	3.12027
9	0.384	0.994933	3.53267
10	0.412	0.992331	3.95042
11	0.436	0.959144	4.31488
12	0.472	0.952302	4.71906
13	0.234	0.98944	5.10532
14	0.274	0.990501	5.49926
15	0.608	0.965029	5.90043
16	0.676	0.921206	6.25711
