# Supplementary material for: Tbps wide-field parallel optical wireless communications based on a metasurface beam splitter
Source: Nat Commun. 2024 Sep 5;15:7744. doi: 10.1038/s41467-024-52056-4 (PMC11374787; doi:10.1038/s41467-024-52056-4)
Supplement: Supplementary file 7 — Source Data [file 41467_2024_52056_MOESM7_ESM.zip › fig2.xlsx]

## Sheet: fig2d
simulated diamater		measured without MS		measured with MS
distance(mm)	simulated diameter without MS (um)	distance(mm)	measured diameter without MS (mm)	distance(mm)	measured diameter with MS (mm)
0.89	167.609	1.5	282.948	1	166.932
0.99	186.371	2	373.982	1.5	166.684
1.09	205.139	2.5	469.87	2	166.657
1.19	223.912	3	565.469	2.5	167.04
1.29	242.688	3.5	663.397	3	167.514
1.39	261.468	4	758.41	3.5	168.055
1.49	280.249	4.5	850.77	4	170.246
1.59	299.032	5	942.892	4.5	170.995
1.69	317.816	5.5	1041.8	5	173.12
1.79	336.602	6	1135.3	5.5	175.081
1.89	355.389	6.5	1228.01	6	176.795
1.99	374.177	7	1315.22	6.5	178.529
2.09	392.965	7.5	1409.64	7	180.83
2.19	411.754	8	1501.67	7.5	183.356
2.29	430.544	8.5	1589.94	8	186.501
2.39	449.334	9	1685.75	8.5	188.164
2.49	468.124	9.5	1770.46	9	191.301
2.59	486.915	10	1888.29	9.5	193.926
2.69	505.706			10	196.551
2.79	524.498
2.89	543.29
2.99	562.082
3.09	580.874
3.19	599.666
3.29	618.459
3.39	637.252
3.49	656.045
3.59	674.838
3.69	693.631
3.79	712.425
3.89	731.218
3.99	750.012
4.09	768.805
4.19	787.599
4.29	806.393
4.39	825.187
4.49	843.981
4.59	862.775
4.69	881.569
4.79	900.363
4.89	919.157
4.99	937.951
5.09	956.746
5.19	975.54
5.29	994.334
5.39	1013.13
5.49	1031.92
5.59	1050.72
5.69	1069.51
5.79	1088.31
5.89	1107.1
5.99	1125.9
6.09	1144.69
6.19	1163.49
6.29	1182.28
6.39	1201.07
6.49	1219.87
6.59	1238.66
6.69	1257.46
6.79	1276.25
6.89	1295.05
6.99	1313.84
7.09	1332.64
7.19	1351.43
7.29	1370.23
7.39	1389.02
7.49	1407.82
7.59	1426.61
7.69	1445.41
7.79	1464.2
7.89	1483
7.99	1501.79
8.09	1520.59
8.19	1539.38
8.29	1558.18
8.39	1576.97
8.49	1595.77
8.59	1614.56
8.69	1633.36
8.79	1652.15
8.89	1670.95
8.99	1689.74
9.09	1708.54
9.19	1727.33
9.29	1746.13
9.39	1764.92
9.49	1783.72
9.59	1802.51
9.69	1821.31
9.79	1840.1
9.89	1858.9
9.99	1877.69
10.09	1896.49
10.19	1915.28
10.29	1934.08
10.39	1952.87
10.49	1971.67

## Sheet: fig2f
deflection angle (degree)	efficiency(1539.77nm)	efficiency(1546.92nm)	efficiency(1550.12nm)	efficiency(1552.52nm)	efficiency(1560.61nm)
0	0.74753	0.756983	0.750924	0.746244	0.754153
5	0.745335	0.746508	0.749629	0.744574	0.742525
10	0.737651	0.743017	0.745271	0.737896	0.739203
15	0.698134	0.723464	0.722573	0.72788	0.709302
20	0.64764	0.699721	0.68348	0.69616	0.659468
25	0.625686	0.656425	0.651955	0.646077	0.637874
30	0.609221	0.627095	0.632426	0.611018	0.611296
35	0.585071	0.583799	0.610793	0.572621	0.568106
40	0.551043	0.544693	0.586616	0.55312	0.534884
45	0.502744	0.511173	0.531899	0.507589	0.486711
50	0.469813	0.469274	0.487362	0.453626	0.433555
55	0.442371	0.410615	0.418648	0.403035	0.378738
60	0.334797	0.339385	0.380473	0.333895	0.32392
