# Supplementary material for: Tbps wide-field parallel optical wireless communications based on a metasurface beam splitter
Source: Nat Commun. 2024 Sep 5;15:7744. doi: 10.1038/s41467-024-52056-4 (PMC11374787; doi:10.1038/s41467-024-52056-4)
Supplement: Supplementary file 7 — Source Data [file 41467_2024_52056_MOESM7_ESM.zip › fig3.xlsx]

## Sheet: fig3b
1552.52nm		1551.72nm		1550.92nm		1550.12nm		1549.32nm		1548.51nm		1547.72nm		1546.92
ROP (dBm)	BER	ROP (dBm)	BER	ROP (dBm)	BER	ROP (dBm)	BER	ROP (dBm)	BER	ROP (dBm)	BER	ROP (dBm)	BER	ROP (dBm)	BER
-25.012	3.04e-12	-24.96	1.82e-12	-24.989	2.42851e-13	-25.001	1.81e-13	-24.995	1.7e-13	-24.969	6.52e-13	-25.002	1.06e-12	-25.05	1.86e-12
-26.02	1.03e-11	-25.992	9.32e-12	-25.979	2.61549e-12	-26.014	2.68e-12	-26.003	2.49e-12	-25.838	6.71e-12	-25.992	4.73e-12	-25.97	8.56e-12
-26.976	4.79e-10	-26.975	2.95e-10	-26.959	1.94502e-10	-27.017	2.01e-10	-26.948	1.87e-10	-27.003	1.86e-10	-27.031	1.92e-10	-26.94	2.57e-10
-27.962	2.67e-08	-28.014	1.44e-08	-27.9692	1.07168e-08	-27.976	1.07e-08	-27.944	1.03e-08	-27.999	7.87e-09	-28.031	6.29e-09	-28.02	6.81e-09
-28.901	2.9e-07	-28.969	3.81e-07	-29.002	1.19218e-07	-29.059	1.17e-07	-29.036	1.14e-07	-28.96	2.03e-07	-28.97	1.11e-07	-28.98	1.49e-07
-29.966	5.05e-06	-29.946	3.74e-06	-29.913	2.14418e-06	-30.014	2.19e-06	-30.083	2e-06	-30.012	2.19e-06	-29.999	1.37e-06	-29.95	1.13e-06
-30.88	3.64e-05	-30.995	3.07e-05	-30.959	1.7e-05	-30.957	1.71e-05	-31.024	1.61e-05	-31.027	2.02e-05	-30.989	9.56e-06	-30.85	1.35e-05
-31.97	0.000258	-31.88	0.000188	-31.975	0.000109	-32.01	0.000104	-31.872	9.74e-05	-31.974	0.000103	-32.002	1.43e-05	-31.96	9.28e-05
-32.985	0.00142	-33.003	0.000996451	-33.031	0.000575	-32.998	0.000567	-32.982	0.000544	-33.002	0.000439	-33.093	0.000324	-33.11	0.000167
-33.86	0.00118	-33.927	0.0012	-33.878	0.000753	-33.896	0.00083	-33.965	0.000695	-34.016	0.000726	-33.918	0.000604	-33.85	0.000642
-34.78	0.0079	-34.76	0.00754	-34.89	0.00508	-34.908	0.00418	-34.821	0.00399	-34.863	0.00496	-34.782	0.00717	-34.78	0.00219
-35.32	0.0475	-35.35	0.0189	-35.62	0.0189	-35.68	0.0197	-35.639	0.0187	-35.82	0.0176	-35.756	0.0171	-35.71	0.0188

## Sheet: fig3c
deflection angle (degree)	0°		15°		30°		45°		60°
	ROP（dBm)	BER	ROP（dBm)	BER	ROP（dBm)	BER	ROP（dBm)	BER	ROP（dBm)	BER
	-25.971	3.65e-13	-26.172	2.87e-13	-26.081	1.31e-13	-25.997	1.19e-13	-26.027	3.33e-13
	-26.948	3.18e-11	-26.948	1.8e-11	-26.94	2.18e-11	-26.963	3.37e-12	-26.987	1.34e-11
	-27.995	1.03e-10	-27.996	7.11e-10	-28.012	7.23e-10	-28.013	2e-10	-28.012	2.83e-10
	-28.924	2.69e-09	-28.948	5.12e-09	-29	2.2e-08	-29.026	3.61e-09	-28.988	4.5e-09
	-29.91	2.29e-08	-29.984	2.39e-08	-29.95	1.84e-07	-30.002	4.52e-08	-29.971	5.91e-08
	-30.989	5.18e-07	-31.053	1.91e-07	-31.024	5.89e-07	-30.916	3.28e-07	-31.002	6.03e-07
	-31.958	3.9e-06	-32.012	1.25e-06	-31.958	2.87e-06	-31.944	2.55e-06	-32.1	2.65e-06
	-32.982	2.55e-05	-32.912	8.78e-06	-32.982	2.6e-05	-33.02	2.39e-05	-32.995	9.97e-06
	-33.979	6.02e-05	-34.035	4.36e-05	-33.986	5.69e-05	-33.957	5.79e-05	-33.887	2.97e-05
	-34.978	0.000167	-34.952	0.000155	-34.8826	0.000164	-35.063	0.000183	-34.869	0.000104
	-36.037	0.000482	-36.06	0.000535	-35.96	0.000391	-36.072	0.000484	-36.183	0.000475
	-37.004	0.00116	-36.867	0.00118	-37.145	0.00107	-36.886	0.00105	-36.754	0.000865
	-38.032	0.00278	-37.979	0.00237	-38.139	0.00267	-37.873	0.00233	-37.985	0.00254
	-38.927	0.00721	-39.146	0.0107	-39.287	0.011	-39.079	0.00859	-38.72	0.00487
	-39.455	0.0167	-39.862	0.0336	-39.972	0.0323	-39.75	0.0291	-39.556	0.0213
