# Supplementary material for: Tbps wide-field parallel optical wireless communications based on a metasurface beam splitter
Source: Nat Commun. 2024 Sep 5;15:7744. doi: 10.1038/s41467-024-52056-4 (PMC11374787; doi:10.1038/s41467-024-52056-4)
Supplement: Supplementary file 7 — Source Data [file 41467_2024_52056_MOESM7_ESM.zip › fig6.xlsx]

## Sheet: fig6d
NPM-MS		PM-MS		PM-MS-LCP
Wavelength(nm)	Normailzed Optical Power (dB)	Wavelength(nm)	Normailzed Optical Power (dB)	Wavelength(nm)	Normailzed Optical Power (dB)
1547.68	-43.464	1547.68	-31.6041	1547.67	-45.41
1547.69	-48.0404	1547.69	-32.1177	1547.68	-41.971
1547.7	-47.2857	1547.7	-43.2965	1547.69	-39.851
1547.71	-55.8543	1547.71	-33.2129	1547.7	-27.801
1547.72	-44.2506	1547.72	-31.3155	1547.71	-27.412
1547.73	-31.6701	1547.73	-30.4592	1547.72	-42.533
1547.74	-31.5403	1547.74	-31.5559	1547.73	-28.307
1547.75	-44.8951	1547.75	-32.5994	1547.74	-28.525
1547.76	-45.9799	1547.76	-32.6652	1547.75	-27.351
1547.77	-44.0532	1547.77	-32.8488	1547.76	-27.692
1547.78	-44.078	1547.78	-31.5355	1547.77	-28.16
1547.79	-32.4624	1547.79	-31.34	1547.78	-40.802
1547.8	-45.9506	1547.8	-32.852	1547.79	-28.749
1547.81	-44.0992	1547.81	-31.776	1547.8	-42.187
1547.82	-44.2782	1547.82	-31.7659	1547.81	-41.885
1547.83	-43.3991	1547.83	-43.4741	1547.82	-27.738
1547.84	-32.4515	1547.84	-30.6036	1547.83	-40.411
1547.85	-44.7342	1547.85	-31.7932	1547.84	-28.082
1547.86	-45.156	1547.86	-31.5747	1547.85	-39.613
1547.87	-44.1986	1547.87	-31.0897	1547.86	-42.453
1547.88	-43.479	1547.88	-31.0963	1547.87	-41.821
1547.89	-32.9628	1547.89	-32.636	1547.88	-39.95
1547.9	-31.9144	1547.9	-30.632	1547.89	-27.728
1547.91	-43.6428	1547.91	-31.4534	1547.9	-28.801
1547.92	-31.5361	1547.92	-30.8806	1547.91	-41.643
1547.93	-45.9389	1547.93	-31.9635	1547.92	-40.478
1547.94	-44.4311	1547.94	-42.2109	1547.93	-29.45
1547.95	-32.2264	1547.95	-31.7939	1547.94	-28.292
1547.96	-32.2918	1547.96	-31.934	1547.95	-28.549
1547.97	-44.0657	1547.97	-31.7911	1547.96	-28.669
1547.98	-44.0644	1547.98	-32.0686	1547.97	-28.63
1547.99	-43.6163	1547.99	-31.277	1547.98	-40.475
1548	-32.9292	1548	-31.1836	1547.99	-28.393
1548.01	-32.5382	1548.01	-32.0917	1548	-28.423
1548.02	-45.2803	1548.02	-31.8056	1548.01	-28.022
1548.03	-45.6943	1548.03	-43.459	1548.02	-40.252
1548.04	-46.0941	1548.04	-32.9598	1548.03	-28.625
1548.05	-32.5091	1548.05	-31.3419	1548.04	-41.166
1548.06	-43.391	1548.06	-30.9137	1548.05	-39.731
1548.07	-32.7451	1548.07	-30.981	1548.06	-29.38
1548.08	-45.2753	1548.08	-32.1148	1548.07	-40.202
1548.09	-32.5053	1548.09	-31.2347	1548.08	-40.006
1548.1	-44.6921	1548.1	-31.3288	1548.09	-42.306
1548.11	-49.353	1548.11	-43.6084	1548.1	-42.481
1548.12	-43.7528	1548.12	-45.395	1548.11	-27.015
1548.13	-50.8386	1548.13	-32.8519	1548.12	-27.681
1548.14	-44.6691	1548.14	-33.1133	1548.13	-28.873
1548.15	-32.9357	1548.15	-43.4508	1548.14	-28.749
1548.16	-44.7308	1548.16	-31.4254	1548.15	-29.368
1548.17	-31.5452	1548.17	-30.2192	1548.16	-28.785
1548.18	-44.5168	1548.18	-32.8006	1548.17	-27.744
1548.19	-43.5593	1548.19	-32.8911	1548.18	-41.418
1548.2	-48.9282	1548.2	-43.8848	1548.19	-28.08
1548.21	-44.4842	1548.21	-31.6184	1548.2	-40.102
1548.22	-44.0305	1548.22	-31.9302	1548.21	-40.566
1548.23	-45.7449	1548.23	-32.6601	1548.22	-29.289
1548.24	-53.256	1548.24	-44.9781	1548.23	-29.371
1548.25	-32.4855	1548.25	-31.5119	1548.24	-39.721
1548.26	-32.5708	1548.26	-30.9936	1548.25	-28.166
1548.27	-32.663	1548.27	-30.5485	1548.26	-27.974
1548.28	-32.4226	1548.28	-31.3219	1548.27	-27.506
1548.29	-51.4724	1548.29	-45.6791	1548.28	-39.959
1548.3	-46.7312	1548.3	-33.0254	1548.29	-27.785
1548.31	-43.5467	1548.31	-32.5133	1548.3	-28.752
1548.32	-43.7109	1548.32	-31.1359	1548.31	-28.884
1548.33	-43.7514	1548.33	-30.6904	1548.32	-29.12
1548.34	-45.1688	1548.34	-32.2332	1548.33	-27.567
1548.35	-43.3278	1548.35	-31.021	1548.34	-29.354
1548.36	-33.1046	1548.36	-30.6256	1548.35	-28.32
1548.37	-32.5326	1548.37	-32.3143	1548.36	-27.761
1548.38	-30.9876	1548.38	-30.1667	1548.37	-27.168
1548.39	-32.0599	1548.39	-30.8929	1548.38	-26.25
1548.4	-32.7589	1548.4	-31.9275	1548.39	-27.138
1548.41	-30.9805	1548.41	-31.2182	1548.4	-25.978
1548.42	-30.0143	1548.42	-29.8105	1548.41	-26.442
1548.43	-28.9819	1548.43	-28.7916	1548.42	-25.644
1548.44	-28.3625	1548.44	-28.5328	1548.43	-25.734
1548.45	-29.3989	1548.45	-29.2705	1548.44	-24.911
1548.46	-28.7394	1548.46	-28.267	1548.45	-23.913
1548.47	-27.8022	1548.47	-27.4779	1548.46	-23.876
1548.48	-26.1377	1548.48	-26.8355	1548.47	-22.839
1548.49	-24.1049	1548.49	-24.7035	1548.48	-22.137
1548.5	-22.7245	1548.5	-23.5195	1548.49	-20.412
1548.51	-22.0591	1548.51	-22.8538	1548.5	-19.052
1548.52	-21.8335	1548.52	-22.6175	1548.51	-17.772
1548.53	-21.9684	1548.53	-22.6899	1548.52	-17.055
1548.54	-22.1738	1548.54	-22.6961	1548.53	-16.454
1548.55	-22.4633	1548.55	-23.1467	1548.54	-16.045
1548.56	-22.7231	1548.56	-23.3756	1548.55	-16.01
1548.57	-23.1909	1548.57	-23.6641	1548.56	-16.085
1548.58	-24.2596	1548.58	-24.5896	1548.57	-16.62
1548.59	-25.6096	1548.59	-26.4398	1548.58	-17.753
1548.6	-26.6531	1548.6	-27.4168	1548.59	-18.929
1548.61	-27.5564	1548.61	-27.3109	1548.6	-20.426
1548.62	-29.0002	1548.62	-28.9329	1548.61	-22.252
1548.63	-29.2555	1548.63	-28.9508	1548.62	-23.448
1548.64	-30.8243	1548.64	-30.5946	1548.63	-24.716
1548.65	-29.873	1548.65	-29.3292	1548.64	-24.472
1548.66	-30.7335	1548.66	-30.4391	1548.65	-24.654
1548.67	-31.5165	1548.67	-30.5169	1548.66	-25.517
1548.68	-45.3285	1548.68	-31.8573	1548.67	-26.141
1548.69	-32.3925	1548.69	-31.5456	1548.68	-26.742
1548.7	-31.9918	1548.7	-30.382	1548.69	-27.178
1548.71	-30.7473	1548.71	-29.7858	1548.7	-39.846
1548.72	-31.4964	1548.72	-30.7353	1548.71	-28.8
1548.73	-43.883	1548.73	-36.2109	1548.72	-27.458
1548.74	-32.1396	1548.74	-31.1522	1548.73	-26.342
1548.75	-43.3215	1548.75	-31.5158	1548.74	-28.554
1548.76	-32.5343	1548.76	-31.1378	1548.75	-27.47
1548.77	-46.2531	1548.77	-31.6165	1548.76	-29.149
1548.78	-43.5131	1548.78	-32.0145	1548.77	-27.613
1548.79	-46.3413	1548.79	-32.6968	1548.78	-27.844
1548.8	-43.3631	1548.8	-31.3992	1548.79	-28.165
1548.81	-46.2029	1548.81	-32.7447	1548.8	-27.661
1548.82	-43.2735	1548.82	-31.036	1548.81	-27.104
1548.83	-45.7028	1548.83	-43.7168	1548.82	-28.802
1548.84	-53.5328	1548.84	-44.0916	1548.83	-27.616
1548.85	-44.9019	1548.85	-32.0247	1548.84	-28.069
1548.86	-32.9607	1548.86	-32.1677	1548.85	-39.494
1548.87	-33.1675	1548.87	-31.4655	1548.86	-28.881
1548.88	-45.8997	1548.88	-31.9765	1548.87	-28.541
1548.89	-44.5399	1548.89	-31.8254	1548.88	-28.343
1548.9	-44.8988	1548.9	-31.1431	1548.89	-27.51
1548.91	-45.3406	1548.91	-31.4565	1548.9	-29.134
1548.92	-45.6013	1548.92	-43.5617	1548.91	-28.836
1548.93	-44.1732	1548.93	-32.3822	1548.92	-28.589
1548.94	-32.2569	1548.94	-31.9091	1548.93	-28.751
1548.95	-48.3629	1548.95	-45.5762	1548.94	-39.947
1548.96	-43.6568	1548.96	-32.6414	1548.95	-28.231
1548.97	-46.6225	1548.97	-32.3961	1548.96	-27.796
1548.98	-47.2925	1548.98	-43.8596	1548.97	-28.16
1548.99	-43.3785	1548.99	-31.1422	1548.98	-29.185
1549	-31.8013	1549	-30.3707	1548.99	-27.744
1549.01	-45.9968	1549.01	-32.0843	1549	-26.836
1549.02	-46.4323	1549.02	-45.2289	1549.01	-27.223
1549.03	-32.6203	1549.03	-30.8688	1549.02	-39.507
1549.04	-44.0006	1549.04	-31.5075	1549.03	-27.398
1549.05	-43.6524	1549.05	-32.5848	1549.04	-39.847
1549.06	-32.9575	1549.06	-31.7398	1549.05	-40.936
1549.07	-43.436	1549.07	-32.4363	1549.06	-42.489
1549.08	-47.5265	1549.08	-32.8602	1549.07	-29.325
1549.09	-45.7261	1549.09	-32.3318	1549.08	-28.346
1549.1	-32.2303	1549.1	-31.2106	1549.09	-26.724
1549.11	-43.8248	1549.11	-32.8229	1549.1	-39.938
1549.12	-43.5991	1549.12	-31.3408	1549.11	-27.54
1549.13	-33.024	1549.13	-31.6122	1549.12	-26.694
1549.14	-43.6832	1549.14	-46.2109	1549.13	-27.887
1549.15	-43.7152	1549.15	-31.8213	1549.14	-27.481
1549.16	-31.0849	1549.16	-30.6881	1549.15	-29.06
1549.17	-31.972	1549.17	-30.5559	1549.16	-25.796
1549.18	-30.6032	1549.18	-30.3942	1549.17	-26.654
1549.19	-32.389	1549.19	-30.9401	1549.18	-26.449
1549.2	-31.3851	1549.2	-30.1814	1549.19	-24.753
1549.21	-30.7247	1549.21	-30.8477	1549.2	-22.992
1549.22	-30.8986	1549.22	-30.4844	1549.21	-22.547
1549.23	-30.9183	1549.23	-29.558	1549.22	-22.143
1549.24	-28.6829	1549.24	-28.5964	1549.23	-21.649
1549.25	-27.8949	1549.25	-27.9392	1549.24	-20.069
1549.26	-26.6459	1549.26	-26.8204	1549.25	-18.905
1549.27	-26.3209	1549.27	-26.5542	1549.26	-17.561
1549.28	-25.8655	1549.28	-26.3093	1549.27	-16.509
1549.29	-25.2491	1549.29	-25.434	1549.28	-15.937
1549.3	-23.8776	1549.3	-24.3184	1549.29	-15.242
1549.31	-23.2896	1549.31	-23.8636	1549.3	-14.505
1549.32	-22.8279	1549.32	-23.5172	1549.31	-13.743
1549.33	-22.9086	1549.33	-23.3882	1549.32	-13.435
1549.34	-22.8006	1549.34	-23.2879	1549.33	-13.769
1549.35	-23.7622	1549.35	-23.8873	1549.34	-14.737
1549.36	-25.0164	1549.36	-25.1232	1549.35	-16.067
1549.37	-26.1393	1549.37	-25.9602	1549.36	-17.824
1549.38	-27.0486	1549.38	-26.8669	1549.37	-19.252
1549.39	-28.416	1549.39	-27.918	1549.38	-20.031
1549.4	-31.188	1549.4	-30.3954	1549.39	-21.542
1549.41	-32.0781	1549.41	-31.1671	1549.4	-23.175
1549.42	-32.2672	1549.42	-32.1295	1549.41	-23.8
1549.43	-31.1358	1549.43	-29.8045	1549.42	-24.585
1549.44	-32.0454	1549.44	-30.747	1549.43	-24.933
1549.45	-45.0117	1549.45	-31.2907	1549.44	-26.015
1549.46	-32.6333	1549.46	-31.0051	1549.45	-26.035
1549.47	-32.076	1549.47	-31.1494	1549.46	-26.371
1549.48	-44.1635	1549.48	-31.1281	1549.47	-27.568
1549.49	-32.0099	1549.49	-30.183	1549.48	-27.095
1549.5	-33.0836	1549.5	-31.6292	1549.49	-27.141
1549.51	-43.41	1549.51	-44.2109	1549.5	-27.472
1549.52	-32.5439	1549.52	-30.9782	1549.51	-27.921
1549.53	-32.0116	1549.53	-31.3018	1549.52	-28.768
1549.54	-32.98	1549.54	-30.5716	1549.53	-28.334
1549.55	-31.5572	1549.55	-30.2277	1549.54	-27.293
1549.56	-64.151	1549.56	-32.0199	1549.55	-29.26
1549.57	-32.8417	1549.57	-31.3893	1549.56	-27.767
1549.58	-31.8806	1549.58	-31.9573	1549.57	-28.208
1549.59	-45.3983	1549.59	-44.0259	1549.58	-27.516
1549.6	-44.6886	1549.6	-32.1381	1549.59	-28.1
1549.61	-32.0669	1549.61	-31.2609	1549.6	-40.167
1549.62	-32.6787	1549.62	-30.7533	1549.61	-39.69
1549.63	-43.9248	1549.63	-31.7502	1549.62	-28.532
1549.64	-44.5866	1549.64	-32.5253	1549.63	-28.029
1549.65	-46.5128	1549.65	-31.4336	1549.64	-28.324
1549.66	-31.8335	1549.66	-30.0624	1549.65	-27.773
1549.67	-33.267	1549.67	-31.7453	1549.66	-40.064
1549.68	-45.0741	1549.68	-32.8838	1549.67	-40.913
1549.69	-43.4818	1549.69	-43.3382	1549.68	-41.634
1549.7	-44.2898	1549.7	-33.1764	1549.69	-27.61
1549.71	-44.4408	1549.71	-44.5081	1549.7	-42.241
1549.72	-43.808	1549.72	-33.2506	1549.71	-39.874
1549.73	-44.8889	1549.73	-32.9814	1549.72	-27.012
1549.74	-43.7134	1549.74	-32.0341	1549.73	-28.508
1549.75	-43.2949	1549.75	-31.6432	1549.74	-39.523
1549.76	-32.4866	1549.76	-31.1319	1549.75	-40.615
1549.77	-33.2559	1549.77	-31.6051	1549.76	-28.93
1549.78	-32.7729	1549.78	-32.1413	1549.77	-28.069
1549.79	-46.3511	1549.79	-44.6516	1549.78	-28.832
1549.8	-49.5031	1549.8	-45.459	1549.79	-27.787
1549.81	-45.6818	1549.81	-44.5091	1549.8	-27.096
1549.82	-31.7579	1549.82	-31.2305	1549.81	-28.247
1549.83	-32.6515	1549.83	-32.1116	1549.82	-27.631
1549.84	-31.7103	1549.84	-32.8945	1549.83	-27.406
1549.85	-32.6388	1549.85	-33.1544	1549.84	-26.751
1549.86	-30.9903	1549.86	-32.1546	1549.85	-27.902
1549.87	-30.1912	1549.87	-29.4802	1549.86	-26.992
1549.88	-28.5446	1549.88	-28.8212	1549.87	-26.624
1549.89	-27.0193	1549.89	-27.3515	1549.88	-28.498
1549.9	-26.9911	1549.9	-27.6817	1549.89	-27.953
1549.91	-25.6837	1549.91	-26.886	1549.9	-26.972
1549.92	-25.1338	1549.92	-25.8766	1549.91	-25.087
1549.93	-24.2892	1549.93	-24.8718	1549.92	-24.201
1549.94	-23.3054	1549.94	-24.328	1549.93	-24.312
1549.95	-21.6532	1549.95	-22.7798	1549.94	-23.358
1549.96	-20.2404	1549.96	-21.1007	1549.95	-22.106
1549.97	-18.8419	1549.97	-19.7545	1549.96	-21.348
1549.98	-17.7097	1549.98	-18.5265	1549.97	-19.971
1549.99	-16.7478	1549.99	-17.536	1549.98	-19.128
1550	-15.8108	1550	-16.5441	1549.99	-17.758
1550.01	-15.083	1550.01	-15.8254	1550	-16.659
1550.02	-14.185	1550.02	-14.9015	1550.01	-15.98
1550.03	-12.983	1550.03	-13.6412	1550.02	-15.101
1550.04	-11.8051	1550.04	-12.4309	1550.03	-14.214
1550.05	-10.7451	1550.05	-11.3036	1550.04	-13.44
1550.06	-9.97693	1550.06	-10.4576	1550.05	-12.408
1550.07	-9.30982	1550.07	-9.73204	1550.06	-11.374
1550.08	-8.15289	1550.08	-8.5341	1550.07	-10.464
1550.09	-6.601	1550.09	-6.93019	1550.08	-9.265
1550.1	-5.10611	1550.1	-5.38752	1550.09	-7.83
1550.11	-3.72316	1550.11	-3.94855	1550.1	-6.495
1550.12	-2.46021	1550.12	-2.63396	1550.11	-5.293
1550.13	-1.28121	1550.13	-1.39548	1550.12	-4.119
1550.14	-0.679128	1550.14	-0.744184	1550.13	-2.773
1550.15	-0.468028	1550.15	-0.498265	1550.14	-1.621
1550.16	-0.286981	1550.16	-0.296704	1550.15	-0.825
1550.17	-0.0619712	1550.17	-0.0580964	1550.16	-0.23
1550.18	0	1550.18	0	1550.17	0
1550.19	-0.231062	1550.19	-0.257692	1550.18	-0.243
1550.2	-0.74811	1550.2	-0.812221	1550.19	-0.917
1550.21	-1.67413	1550.21	-1.79049	1550.2	-1.864
1550.22	-3.68513	1550.22	-3.9001	1550.21	-3.219
1550.23	-6.59413	1550.23	-6.95458	1550.22	-5.694
1550.24	-8.76114	1550.24	-9.23302	1550.23	-8.382
1550.25	-9.96718	1550.25	-10.5098	1550.24	-9.502
1550.26	-10.4242	1550.26	-10.9885	1550.25	-9.854
1550.27	-10.7992	1550.27	-11.3821	1550.26	-10.214
1550.28	-11.5173	1550.28	-12.1585	1550.27	-10.953
1550.29	-12.4812	1550.29	-13.1443	1550.28	-12.055
1550.3	-13.9062	1550.3	-14.6468	1550.29	-13.316
1550.31	-16.028	1550.31	-16.8304	1550.3	-14.821
1550.32	-17.9379	1550.32	-18.7994	1550.31	-16.462
1550.33	-18.8978	1550.33	-19.7835	1550.32	-17.557
1550.34	-19.4906	1550.34	-20.3691	1550.33	-18.085
1550.35	-20.1418	1550.35	-21.1104	1550.34	-18.849
1550.36	-21.5476	1550.36	-22.7728	1550.35	-19.59
1550.37	-22.7604	1550.37	-23.7499	1550.36	-20.886
1550.38	-24.0246	1550.38	-24.889	1550.37	-22.385
1550.39	-25.7367	1550.39	-26.2931	1550.38	-23.409
1550.4	-27.7637	1550.4	-28.0243	1550.39	-24.969
1550.41	-28.8797	1550.41	-29.5869	1550.4	-25.966
1550.42	-29.4918	1550.42	-29.3154	1550.41	-26.841
1550.43	-29.3091	1550.43	-29.3495	1550.42	-26.227
1550.44	-30.753	1550.44	-29.7521	1550.43	-26.264
1550.45	-31.8716	1550.45	-30.4799	1550.44	-26.654
1550.46	-44.9462	1550.46	-31.842	1550.45	-27.323
1550.47	-43.3515	1550.47	-31.2219	1550.46	-27.396
1550.48	-31.6729	1550.48	-31.4506	1550.47	-40.17
1550.49	-32.7392	1550.49	-32.4623	1550.48	-40.405
1550.5	-44.4242	1550.5	-32.9852	1550.49	-26.653
1550.51	-33.1875	1550.51	-32.1048	1550.5	-28.77
1550.52	-44.4044	1550.52	-32.6404	1550.51	-39.627
1550.53	-33.1258	1550.53	-31.8253	1550.52	-40.088
1550.54	-44.6757	1550.54	-32.0365	1550.53	-28.133
1550.55	-43.4793	1550.55	-32.3921	1550.54	-28.9
1550.56	-46.9041	1550.56	-31.8053	1550.55	-27.731
1550.57	-43.5207	1550.57	-42.2109	1550.56	-28.946
1550.58	-44.0901	1550.58	-32.1668	1550.57	-27.723
1550.59	-44.1553	1550.59	-31.6486	1550.58	-29.116
1550.6	-43.4934	1550.6	-33.2879	1550.59	-27.651
1550.61	-32.5589	1550.61	-32.3875	1550.6	-26.753
1550.62	-33.1748	1550.62	-31.7489	1550.61	-39.669
1550.63	-44.5965	1550.63	-31.3357	1550.62	-28.392
1550.64	-44.4748	1550.64	-31.482	1550.63	-41.077
1550.65	-45.4534	1550.65	-31.8438	1550.64	-28.498
1550.66	-32.9492	1550.66	-32.5293	1550.65	-29.172
1550.67	-52.7531	1550.67	-44.5724	1550.66	-39.854
1550.68	-44.0444	1550.68	-43.4089	1550.67	-27.859
1550.69	-45.5344	1550.69	-32.6505	1550.68	-28.08
1550.7	-44.295	1550.7	-43.7615	1550.69	-28.728
1550.71	-45.3988	1550.71	-32.2028	1550.7	-27.971
1550.72	-46.5799	1550.72	-32.7081	1550.71	-27.973
1550.73	-44.6578	1550.73	-32.0341	1550.72	-28.123
1550.74	-49.3892	1550.74	-43.3571	1550.73	-28.406
1550.75	-43.3584	1550.75	-31.3265	1550.74	-27.507
1550.76	-32.6161	1550.76	-30.3024	1550.75	-26.708
1550.77	-31.6314	1550.77	-29.7336	1550.76	-25.603
1550.78	-45.3832	1550.78	-30.8264	1550.77	-25.055
1550.79	-32.4712	1550.79	-29.498	1550.78	-24.819
1550.8	-32.1416	1550.8	-29.1	1550.79	-24.383
1550.81	-31.6575	1550.81	-28.7603	1550.8	-22.946
1550.82	-31.6317	1550.82	-27.9267	1550.81	-22.034
1550.83	-30.4789	1550.83	-26.7359	1550.82	-21.376
1550.84	-31.2322	1550.84	-27.621	1550.83	-20.544
1550.85	-28.3813	1550.85	-25.3053	1550.84	-20.216
1550.86	-27.755	1550.86	-24.5284	1550.85	-18.885
1550.87	-27.2444	1550.87	-23.4553	1550.86	-17.67
1550.88	-25.5552	1550.88	-21.8993	1550.87	-16.546
1550.89	-25.5866	1550.89	-20.8771	1550.88	-15.369
1550.9	-24.6801	1550.9	-19.7665	1550.89	-14.035
1550.91	-23.8167	1550.91	-18.7107	1550.9	-12.684
1550.92	-22.5399	1550.92	-17.6985	1550.91	-11.426
1550.93	-22.157	1550.93	-16.8114	1550.92	-10.703
1550.94	-21.855	1550.94	-15.9473	1550.93	-10.312
1550.95	-21.9331	1550.95	-15.1496	1550.94	-10.179
1550.96	-21.985	1550.96	-14.5005	1550.95	-10.36
1550.97	-22.9393	1550.97	-14.5143	1550.96	-11.006
1550.98	-23.8838	1550.98	-14.9262	1550.97	-12.273
1550.99	-24.795	1550.99	-15.7393	1550.98	-13.694
1551	-27.2825	1551	-17.0972	1550.99	-15.47
1551.01	-27.7771	1551.01	-18.2783	1551	-17.086
1551.02	-28.9307	1551.02	-19.7002	1551.01	-17.968
1551.03	-28.258	1551.03	-21.05	1551.02	-18.605
1551.04	-30.1643	1551.04	-22.6533	1551.03	-19.335
1551.05	-30.6454	1551.05	-23.5724	1551.04	-20.199
1551.06	-30.5756	1551.06	-24.2471	1551.05	-21.697
1551.07	-30.7294	1551.07	-25.1864	1551.06	-22.827
1551.08	-33.1605	1551.08	-26.472	1551.07	-23.996
1551.09	-32.3071	1551.09	-27.5936	1551.08	-25.356
1551.1	-43.6087	1551.1	-29.0551	1551.09	-24.328
1551.11	-44.6788	1551.11	-30.0622	1551.1	-25.598
1551.12	-43.5371	1551.12	-29.458	1551.11	-27.211
1551.13	-44.926	1551.13	-30.5809	1551.12	-26.961
1551.14	-46.6211	1551.14	-31.7242	1551.13	-28.441
1551.15	-33.1555	1551.15	-31.0104	1551.14	-26.138
1551.16	-44.9591	1551.16	-31.7665	1551.15	-26.429
1551.17	-32.9898	1551.17	-30.7693	1551.16	-29.175
1551.18	-47.6897	1551.18	-32.214	1551.17	-26.578
1551.19	-32.938	1551.19	-30.635	1551.18	-41.951
1551.2	-33.0369	1551.2	-44.2109	1551.19	-28.59
1551.21	-46.2722	1551.21	-32.8379	1551.2	-28.239
1551.22	-43.9876	1551.22	-31.9043	1551.21	-40.268
1551.23	-33.1337	1551.23	-31.0143	1551.22	-27.45
1551.24	-43.4258	1551.24	-31.4416	1551.23	-27.801
1551.25	-45.3936	1551.25	-33.2723	1551.24	-27.079
1551.26	-31.7046	1551.26	-31.4347	1551.25	-28.885
1551.27	-46.8655	1551.27	-43.4081	1551.26	-28.236
1551.28	-46.296	1551.28	-32.5563	1551.27	-41.461
1551.29	-46.8826	1551.29	-32.3056	1551.28	-39.649
1551.3	-43.6817	1551.3	-31.3877	1551.29	-28.045
1551.31	-33.1415	1551.31	-33.1062	1551.3	-28.134
1551.32	-44.8286	1551.32	-32.4804	1551.31	-28.991
1551.33	-44.3652	1551.33	-32.4698	1551.32	-28.187
1551.34	-43.6576	1551.34	-32.3604	1551.33	-28.228
1551.35	-46.8515	1551.35	-32.1548	1551.34	-28.12
1551.36	-44.3789	1551.36	-32.2424	1551.35	-27.304
1551.37	-33.0285	1551.37	-32.5037	1551.36	-28.549
1551.38	-45.541	1551.38	-32.0564	1551.37	-28.828
1551.39	-44.7692	1551.39	-32.3781	1551.38	-41.075
1551.4	-45.6992	1551.4	-44.5803	1551.39	-28.393
1551.41	-44.0238	1551.41	-43.5957	1551.4	-28.389
1551.42	-45.7191	1551.42	-33.2641	1551.41	-28.968
1551.43	-44.0603	1551.43	-31.9449	1551.42	-28.35
1551.44	-44.9837	1551.44	-43.4015	1551.43	-29.13
1551.45	-33.0555	1551.45	-30.7084	1551.44	-28.83
1551.46	-45.8085	1551.46	-31.4156	1551.45	-27.749
1551.47	-32.0825	1551.47	-32.1515	1551.46	-39.614
1551.48	-33.0224	1551.48	-32.338	1551.47	-29.064
1551.49	-45.2918	1551.49	-32.6992	1551.48	-28.799
1551.5	-43.2988	1551.5	-31.8753	1551.49	-27.664
1551.51	-31.9963	1551.51	-31.2421	1551.5	-27.338
1551.52	-44.108	1551.52	-31.4725	1551.51	-27.44
1551.53	-45.3663	1551.53	-33.1072	1551.52	-26.903
1551.54	-44.0203	1551.54	-30.796	1551.53	-27.573
1551.55	-32.9883	1551.55	-30.5132	1551.54	-28.742
1551.56	-32.2468	1551.56	-30.5344	1551.55	-27.927
1551.57	-33.1215	1551.57	-30.0357	1551.56	-28.177
1551.58	-44.7593	1551.58	-30.0009	1551.57	-29.247
1551.59	-44.8686	1551.59	-29.9078	1551.58	-28.069
1551.6	-46.3127	1551.6	-29.0234	1551.59	-28.069
1551.61	-32.5644	1551.61	-27.535	1551.6	-27.56
1551.62	-46.2732	1551.62	-27.3985	1551.61	-27.369
1551.63	-32.6328	1551.63	-26.049	1551.62	-26.865
1551.64	-31.6726	1551.64	-25.3564	1551.63	-26.463
1551.65	-32.9472	1551.65	-25.0769	1551.64	-24.563
1551.66	-31.4019	1551.66	-24.104	1551.65	-24.652
1551.67	-32.0057	1551.67	-23.3776	1551.66	-23.753
1551.68	-30.8089	1551.68	-21.9783	1551.67	-23.315
1551.69	-31.8024	1551.69	-20.2661	1551.68	-23.141
1551.7	-28.9018	1551.7	-18.22	1551.69	-23.023
1551.71	-28.3287	1551.71	-16.9236	1551.7	-21.884
1551.72	-26.7222	1551.72	-16.3952	1551.71	-20.324
1551.73	-26.1193	1551.73	-16.3955	1551.72	-18.249
1551.74	-25.8388	1551.74	-16.7825	1551.73	-16.498
1551.75	-26.0092	1551.75	-17.0676	1551.74	-15.288
1551.76	-25.6808	1551.76	-17.2362	1551.75	-14.871
1551.77	-26.3074	1551.77	-17.4352	1551.76	-14.889
1551.78	-26.4336	1551.78	-17.7778	1551.77	-15.451
1551.79	-27.91	1551.79	-18.9362	1551.78	-16.365
1551.8	-28.556	1551.8	-20.9196	1551.79	-17.393
1551.81	-30.4225	1551.81	-22.8972	1551.8	-18.717
1551.82	-31.4967	1551.82	-24.3355	1551.81	-19.419
1551.83	-32.8394	1551.83	-26.0197	1551.82	-20.765
1551.84	-31.7436	1551.84	-26.0129	1551.83	-22.435
1551.85	-47.0253	1551.85	-27.2503	1551.84	-23.545
1551.86	-32.1205	1551.86	-27.0158	1551.85	-25.004
1551.87	-44.0503	1551.87	-27.7171	1551.86	-24.484
1551.88	-33.227	1551.88	-28.8583	1551.87	-25.486
1551.89	-44.9897	1551.89	-30.3285	1551.88	-26.235
1551.9	-45.6019	1551.9	-31.7509	1551.89	-27.018
1551.91	-31.5402	1551.91	-29.5	1551.9	-27.939
1551.92	-33.1813	1551.92	-30.6233	1551.91	-27.436
1551.93	-44.2765	1551.93	-30.843	1551.92	-26.07
1551.94	-45.5107	1551.94	-32.0787	1551.93	-27.281
1551.95	-43.3076	1551.95	-31.2968	1551.94	-26.945
1551.96	-45.9483	1551.96	-33.0721	1551.95	-27.955
1551.97	-33.0916	1551.97	-32.0159	1551.96	-27.73
1551.98	-44.8969	1551.98	-31.1531	1551.97	-29.206
1551.99	-45.7834	1551.99	-31.7685	1551.98	-29.019
1552	-33.1865	1552	-31.3759	1551.99	-28.111
1552.01	-45.1948	1552.01	-43.871	1552	-28.314
1552.02	-43.9052	1552.02	-31.3685	1552.01	-27.456
1552.03	-43.7071	1552.03	-32.5995	1552.02	-28.089
1552.04	-49.0451	1552.04	-45.5909	1552.03	-26.99
1552.05	-43.6684	1552.05	-32.595	1552.04	-28.02
1552.06	-44.3864	1552.06	-45.3061	1552.05	-28.154
1552.07	-45.4559	1552.07	-32.1887	1552.06	-28.222
1552.08	-43.5815	1552.08	-31.2544	1552.07	-40.402
1552.09	-46.7499	1552.09	-44.4286	1552.08	-28.962
1552.1	-33.076	1552.1	-31.7978	1552.09	-27.606
1552.11	-43.4034	1552.11	-31.2655	1552.1	-28.259
1552.12	-43.2939	1552.12	-32.1392	1552.11	-28.772
1552.13	-32.8316	1552.13	-31.4921	1552.12	-39.997
1552.14	-44.3099	1552.14	-32.3746	1552.13	-41.812
1552.15	-44.047	1552.15	-31.5013	1552.14	-41.494
1552.16	-32.7861	1552.16	-31.769	1552.15	-28.294
1552.17	-43.5545	1552.17	-32.913	1552.16	-40.551
1552.18	-44.2805	1552.18	-32.4113	1552.17	-26.929
1552.19	-45.3693	1552.19	-43.3181	1552.18	-28.172
1552.2	-44.2612	1552.2	-32.2546	1552.19	-27.382
1552.21	-46.647	1552.21	-44.0505	1552.2	-41.357
1552.22	-45.7781	1552.22	-43.5239	1552.21	-27.877
1552.23	-44.751	1552.23	-32.5403	1552.22	-28.488
1552.24	-31.8312	1552.24	-30.2626	1552.23	-27.683
1552.25	-31.6016	1552.25	-31.1738	1552.24	-40.173
1552.26	-43.9933	1552.26	-31.3814	1552.25	-39.953
1552.27	-46.026	1552.27	-32.418	1552.26	-28.432
1552.28	-46.4643	1552.28	-43.8824	1552.27	-28.08
1552.29	-44.476	1552.29	-32.1505	1552.28	-27.94
1552.3	-44.1625	1552.3	-32.2844	1552.29	-41.629
1552.31	-46.6729	1552.31	-31.6569	1552.3	-27.944
1552.32	-43.5525	1552.32	-43.5353	1552.31	-28.586
1552.33	-46.1778	1552.33	-43.538	1552.32	-27.491
1552.34	-33.1934	1552.34	-32.3761	1552.33	-42.894
1552.35	-50.5171	1552.35	-45.1543	1552.34	-29.001
1552.36	-44.7238	1552.36	-32.9105	1552.35	-26.907
1552.37	-44.4835	1552.37	-44.5013	1552.36	-27.485
1552.38	-46.4314	1552.38	-44.5542	1552.37	-28.08
1552.39	-32.6166	1552.39	-31.142	1552.38	-26.217
1552.4	-45.7403	1552.4	-32.3664	1552.39	-28.642
1552.41	-45.7999	1552.41	-43.5293	1552.4	-29.069
1552.42	-30.7988	1552.42	-31.8371	1552.41	-27.51
1552.43	-31.7473	1552.43	-30.5735	1552.42	-39.509
1552.44	-32.096	1552.44	-30.8898	1552.43	-27.698
1552.45	-46.2738	1552.45	-32.5181	1552.44	-28.08
1552.46	-47.9833	1552.46	-32.6964	1552.45	-28.392
1552.47	-45.2762	1552.47	-32.9118	1552.46	-28.22
1552.48	-44.2845	1552.48	-32.881	1552.47	-27.941
1552.49	-43.2722	1552.49	-32.4214	1552.48	-26.848
1552.5	-53.9682	1552.5	-43.7529	1552.49	-26.728
1552.51	-32.36	1552.51	-30.5685	1552.5	-27.569
1552.52	-44.3986	1552.52	-32.3267	1552.51	-28.474
1552.53	-33.0426	1552.53	-30.8062	1552.52	-28.087
1552.54	-32.3122	1552.54	-30.8955	1552.53	-40.366
1552.55	-43.9726	1552.55	-31.8892	1552.54	-27.692
1552.56	-45.3441	1552.56	-32.5933	1552.55	-28.597
1552.57	-44.2315	1552.57	-32.9432	1552.56	-28.118
1552.58	-43.931	1552.58	-32.6986	1552.57	-29.031
1552.59	-46.0056	1552.59	-44.239	1552.58	-27.179
1552.6	-32.1334	1552.6	-30.7355	1552.59	-27.144
1552.61	-43.6179	1552.61	-43.3461	1552.6	-28.109
1552.62	-43.8421	1552.62	-32.6124	1552.61	-28.289
1552.63	-32.3654	1552.63	-32.793	1552.62	-27.675
1552.64	-32.8641	1552.64	-31.7138	1552.63	-27.37
1552.65	-43.2966	1552.65	-32.2371	1552.64	-29.227
1552.66	-44.6212	1552.66	-32.5272	1552.65	-27.887
1552.67	-44.1771	1552.67	-32.7133	1552.66	-25.785
1552.68	-44.8216	1552.68	-32.8871	1552.67	-28.21

## Sheet: fig6e
d=1429.8um		d=1650.1um
ROP(dBm)	BER	ROP(dBm)	BER
-17.033	3.37e-12	-17.682	2.42e-09
-17.99	9.18e-11	-18.384	8.8e-09
-19.002	6.47e-10	-19.322	2.56e-08
-19.953	1.26e-08	-20.323	3.13e-07
-21.069	1.53e-07	-21.252	1.24e-06
-22.045	7.88e-07	-22.332	6.82e-06
-22.965	3.61e-06	-23.3	7.71e-05
-23.988	3.31e-05	-24.309	0.000347
-24.909	5.38e-05	-25.298	0.00119
-25.97	0.000239
-26.909	0.000703
-28.009	0.00284
